# Supplementary material for: Pervasive hybridization during evolutionary radiation of Rhododendron subgenus Hymenanthes in mountains of southwest China
Source: Natl Sci Rev. 2022 Dec 2;9(12):nwac276. doi: 10.1093/nsr/nwac276 (PMC9844246; doi:10.1093/nsr/nwac276)
Supplement: nwac276_Supplemental_Files [file nwac276_supplemental_files.zip]

Archive with 3 entries (3 files):
- Supplementary_Data-Figures.docx
- Supplementary_Data-Methods_and_Materials.docx
- Supplementary_Data-Tables.docx
